# Supplementary material for: Oil Droplet Capture by Tunicates
Source: Integr Org Biol. 2025 Nov 26;7(1):obaf045. doi: 10.1093/iob/obaf045 (PMC12741560; doi:10.1093/iob/obaf045)
Supplement: obaf045_Supplemental_Files [file obaf045_supplemental_files.zip]

Archive with 2 entries (2 files):
- Supplementary Table 1 - individuals of B jararaca and B jararacussu (1).xlsx
- Supplementary Table 2 - Detectability range and coefficient of variation.xlsx
