# Supplementary material for: Oil Droplet Capture by Tunicates
Source: Integr Org Biol. 2025 Nov 26;7(1):obaf045. doi: 10.1093/iob/obaf045 (PMC12741560; doi:10.1093/iob/obaf045)
Supplement: obaf045_Supplemental_Files [file obaf045_supplemental_files.zip › Supplementary Table 1 - individuals of B jararaca and B jararacussu (1).xlsx]

## Sheet: Planilha1
Supplementary Table 1: individuals of B. jararaca and B. jararacussu used in this study, including snake ID, sex, maturity, municipality and state of snake locality, snout-vent length (SVL) in mm, date of capture or arrival, type of sample collected and date of sample collection. Note: dates in format DD/MM/YYYY.
snake-ID	sex	maturity	municipality_state-locality	SVL-mm	capture/arrival-date	sample-type	sample-date	OBS
Bothrops jararaca
Bojes 01	female	adult	Araçariguama_SP	1100	2022-05-30	feces	01/06/2022	captivity
						feces	2022-11-07
Bojes 03	female	adult	Vargem Grande Paulista_SP	1200	2022-05-30	feces	01/06/2022	captivity
Bojes 04	female	adult	Itapevi_SP	705	2022-07-31	feces	2022-08-01	captivity
						feces	2022-11-01
Bojes 06	male	adult	Mairiporã_SP	850	2022-05-03	feces	05/05/2023	captivity
Bojes 10	female	adult	Cotia_SP	970	2023-02-13	feces	2023-02-15	captivity
Bojes 13	male	adult	Atibaia_SP	780	2023-02-27	feces	2023-03-01	captivity
Bja 01	male	adult	Eldorado_SP	730	2022-09-20	urine	2022-09-21	tagged
Bja 02	female	adult	Eldorado_SP	1485	2022-10-24	feces	2022-10-25	tagged
						urine	2023-01-21
						urine	2023-03-06
Bja 04	female	adult	Eldorado_SP	1175	2023-05-03	urine	2023-05-05	released
Bja 05	female	adult	Eldorado_SP	859	2023-05-08	urine	2023-05-10	released
Bothrops jararacussu
Bju 01	female	adult	Eldorado_SP	1090	2022-05-08	feces	2022-05-09	released
Bju 04	male	adult	Eldorado_SP	795	2022-09-09	feces	2022-09-10	tagged
Bju 05	female	adult	Eldorado_SP	1080	2022-09-29	shed skin	2022-09-30	tagged
Bju 06	female	juvenile	Eldorado_SP	532	2022-10-08	urine	2022-10-09	released
Bju 08	male	juvenile	Eldorado_SP	420	2022-11-07	feces	2022-11-08	released
Bju 09	female	adult	Eldorado_SP	1110	2022-11-24	urine	2022-11-26	tagged
						shed skin	2022-12-20
Bju 11	male	adult	Eldorado_SP	830	2022-11-24	feces	2022-11-26	released
Bju 15	male	juvenile	Eldorado_SP	400	2022-12-09	urine	2022-12-10	released
Ini 01	female	adult	Eldorado_SP	> 1000	2022-10-22	shed skin	2022-10-22	found in nature
Ini 02	female	adult	Eldorado_SP	> 1000	2022-10-28	shed skin	2022-10-28	found in nature
Bju 18	male	juvenile	Eldorado_SP	285	2023-01-27	urine	2023-01-29	released
Bju 22	female	juvenile	Eldorado_SP	640	2023-04-29	urine	2023-04-30	released
Ini 03	female	adult	Eldorado_SP	> 850	2023-05-03	shed skin	2023-05-03	found in nature
