# Supplementary material for: Oil Droplet Capture by Tunicates
Source: Integr Org Biol. 2025 Nov 26;7(1):obaf045. doi: 10.1093/iob/obaf045 (PMC12741560; doi:10.1093/iob/obaf045)
Supplement: obaf045_Supplemental_Files [file obaf045_supplemental_files.zip › Supplementary Table 2 - Detectability range and coefficient of variation.xlsx]

## Sheet: Planilha1
Use of non-conventional sample matrices for endocrine studies of pit vipers: assay validation and applications
Supplementary Table 3: range of detectability and the coefficient of variation (CV) intra-assay for detectability, parallelism and accuracy for all analytes (T, P4, E2, CORT, and T3) and all extracts pool tested. Note: the parallelism and accuracy tests for T3 in urine extracts were not performed (NA).
analyte	extract-pool	detectability-range	CV (%) detectability	CV (%) parallelism	CV (%) accuracy
T	B. jararaca feces	1:1 to 1:128	3.26	2.38	3.06
	B. jararaca urine	1:1 to 1:128	3.77	2.28	3.28
	B. jararacussu feces	1:1 to 1:128	3.28	4.45	3.46
	B. jararacussu urine	1:1 to 1:128	1.54	2.87	2.48
	B. jararacussu skin	1:1 to 1:128	3.26	2.23	1.8
P4	B. jararaca feces	1:1 to 1:128	1.4	1.66	1.4
	B. jararaca urine	1:1 to 1:128	2.08	1.7	3.22
	B. jararacussu feces	1:1 to 1:128	3.72	1.27	2.83
	B. jararacussu urine	1:1 to 1:128	1.67	1.71	1.43
	B. jararacussu skin	1:1 to 1:32	2.55	2.15	2.5
E2	B. jararaca feces	1:1 to 1:64	3.0	2.14	1.31
	B. jararaca urine	1:1 to 1:64	1.28	1.34	1.18
	B. jararacussu feces	1:1 to 1:64	0.97	1.1	1.7
	B. jararacussu urine	1:1 to 1:32	2.32	1.5	2.36
	B. jararacussu skin	1:1 to 1:32	2.1	1.67	1.22
CORT	B. jararaca feces	1:1 to 1:128	2.38	5.13	1.5
	B. jararaca urine	1:1 to 1:128	2.28	5.61	1.58
	B. jararacussu feces	1:1 to 1:64	0.8	4.81	1.3
	B. jararacussu urine	1:1 to 1:128	2.3	1.43	1.58
	B. jararacussu skin	1:1 to 1:32	1.81	1.73	2.02
T3	B. jararaca feces	1:1 to 1:32	1.68	3.6	0.73
	B. jararaca urine	not detected	1.18	NA	NA
	B. jararacussu feces	1:1 to 1:32	2.7	1.86	1.51
	B. jararacussu urine	not detected	0.82	NA	NA
	B. jararacussu skin	1:1 to 1:32	0.58	3.2	0.93
